# Supplementary material for: IL-1R8 Downregulation and Concomitant TLR7 and TLR9 Upregulation Are Related to the Pathogenesis of Canine Diffuse Large B-Cell Lymphoma
Source: Vet Sci. 2022 Apr 25;9(5):209. doi: 10.3390/vetsci9050209 (PMC9147662; doi:10.3390/vetsci9050209)
Supplement: Supplementary file 1 [file vetsci-09-00209-s001.zip]

Archive with 5 entries (5 files):
- Table S1.pdf
- Table S2.xlsx
- Table S3.xlsx
- Table S4.pdf
- Table S5.pdf
